# Supplementary material for: Cytotoxic and Transcriptomic Effects in Avian Hepatocytes Exposed to a Complex Mixture from Air Samples, and Their Relation to the Organic Flame Retardant Signature
Source: Toxics. 2021 Nov 30;9(12):324. doi: 10.3390/toxics9120324 (PMC8704741; doi:10.3390/toxics9120324)
Supplement: Supplementary file 1 [file toxics-09-00324-s001.zip]

Archive with 1 entries (1 files):
- toxics-1403287-supplementary.pdf
